# Supplementary material for: Pneumocystis Pneumonia Severity Is Associated with Taxonomic Shifts in the Respiratory Microbiota
Source: Pathogens. 2025 Jan 16;14(1):82. doi: 10.3390/pathogens14010082 (PMC11768410; doi:10.3390/pathogens14010082)
Supplement: Supplementary file 1 [file pathogens-14-00082-s001.zip]

Archive with 1 entries (1 files):
- pathogens-3410119-supplementary.csv
