# Supplementary material for: Pneumocystis Pneumonia Severity Is Associated with Taxonomic Shifts in the Respiratory Microbiota
Source: Pathogens. 2025 Jan 16;14(1):82. doi: 10.3390/pathogens14010082 (PMC11768410; doi:10.3390/pathogens14010082)
Supplement: Supplementary file 1 [file pathogens-14-00082-s001.zip › pathogens-3410119-supplementary.csv]

Name	Max group mean	Log2(fold change)	Fold change	p-value	FDR-corrected p-value
Nocardia	799.0833333	-14.51086098	-23345.56652	7.68E-11	7.30E-09
Zea	107.1666667	-9.608325652	-780.5383199	1.22E-06	4.81E-05
Pseudomonas	2.333333333	10.13203292	1122.13685	1.52E-06	4.81E-05
Staphylococcus	9.083333333	-7.969899269	-250.7140903	3.45E-06	8.18E-05
Sneathia	137.8333333	7.809717077	224.3670603	8.42E-06	1.60E-04
Neisseria	89	5.723571835	52.84048616	3.33E-05	5.27E-04
Acinetobacter	1.666666667	-8.08119536	-270.8209169	1.39E-04	1.89E-03
Collinsella	0.833333333	-7.004915568	-128.436867	7.11E-04	7.51E-03
Prevotella	9480.25	-1.776767848	-3.426576384	6.59E-04	7.51E-03
Brevibacterium	1.916666667	-5.823218618	-56.61916698	1.36E-03	0.012952797
Propionibacterium	0.916666667	-5.968502738	-62.61787904	2.03E-03	0.017509448
Actinomyces	680.8333333	-2.746248678	-6.709701929	2.26E-03	0.017864118
Stenotrophomonas	1	-5.854736702	-57.86971774	2.88E-03	0.021010516
Lactobacillus	0.833333333	-5.460396741	-44.02944461	3.77E-03	0.025597834
Alloscardovia	18.5	-3.612891101	-12.23456669	4.50E-03	0.028506344
Novispirillum	3.916666667	-5.273526086	-38.68027337	5.71E-03	0.033881401
Lactococcus	0.666666667	-5.245690783	-37.94113109	6.19E-03	0.034592625
Escherichia	4.916666667	-5.227073874	-37.45467437	6.82E-03	0.035999832
Bradyrhizobium	1.416666667	-4.721802145	-26.3878544	0.011376322	0.056881609
Peptoniphilus	7.833333333	-2.930999932	-7.626388002	0.018136355	0.086147685
Adlercreutzia	1.166666667	-3.138603004	-8.80670905	0.020019566	0.090564704
Bacteroides	20.16666667	-2.607674461	-6.095203804	0.024974753	0.107845525
Atopobium	405.0833333	-1.72385019	-3.303167641	0.027791894	0.114792607
Lupinus	0.333333333	-3.586192917	-12.01023868	0.040553793	0.160525429
Sphingomonas	0.5	-3.517459555	-11.45145932	0.043759684	0.166286801
Bifidobacterium	34.08333333	2.67423092	6.382983507	0.050709648	0.171040875
Cloacibacterium	0.666666667	-3.45125101	-10.93780248	0.050002583	0.171040875
Clostridium	20.08333333	2.88800694	7.402471033	0.049833545	0.171040875
Catonella	223.1666667	-2.544527613	-5.834170759	0.052212478	0.171040875
Corynebacterium	144.5	-1.870406973	-3.656357084	0.057584565	0.17326351
Enterococcus	0.25	-3.331109715	-10.06384509	0.058362445	0.17326351
Bulleidia	299.8333333	-2.5377157	-5.806688731	0.055646553	0.17326351
Pedobacter	0.416666667	-3.032080074	-8.17988224	0.060259104	0.173473177
Dermabacter	0.583333333	-3.15398615	-8.90111551	0.064490685	0.18019456
Odoribacter	0.666666667	-2.168531321	-4.495654982	0.088260373	0.220650932
Methylobacterium	1.083333333	-2.605388388	-6.085553085	0.083667883	0.220650932
Campylobacter	2045.166667	-1.410862807	-2.65896135	0.086221989	0.220650932
Jonquetella	15.91666667	-2.120338023	-4.347958056	0.084823146	0.220650932
Finegoldia	27.16666667	-2.038821817	-4.109098224	0.115761935	0.2819842
Porphyromonas	1142.083333	-1.276665341	-2.422783248	0.125731791	0.286619286
[Ruminococcus]	0.25	-2.445977272	-5.448946298	0.125925725	0.286619286
Peptostreptococcus	315.75	-1.307395877	-2.474943991	0.126715895	0.286619286
Butyrivibrio	3.083333333	-1.831493983	-3.559054395	0.149657605	0.330638895
Pseudoramibacter_Eubacterium	5.833333333	-1.773566576	-3.418981403	0.181701278	0.379748997
Lysobacter	0.166666667	-2.148297236	-4.433042629	0.183878462	0.379748997
Akkermansia	0.166666667	-2.119284839	-4.344785156	0.1770975	0.379748997
Annona	0.166666667	-2.119463446	-4.345323076	0.190902792	0.385867345
Gardnerella	10.16666667	-1.426146235	-2.687279227	0.201853566	0.39950185
Haemophilus	12.16666667	1.467849241	2.766092191	0.246380192	0.477675883
Oscillospira	0.916666667	1.718948507	3.291963881	0.262699699	0.499129428
Anaerococcus	8.833333333	-1.628834489	-3.092630533	0.286479511	0.526548951
Treponema	1	1.45000624	2.73209233	0.288216268	0.526548951
Rothia	3562.916667	-0.845079334	-1.796363526	0.323997438	0.580750124
Granulicatella	0.75	1.318929609	2.494809417	0.345212292	0.607317921
Mogibacterium	11	-1.0436142	-2.061385316	0.372114837	0.60949844
Shuttleworthia	13.41666667	1.319928611	2.496537559	0.367611884	0.60949844
Eikenella	0.416666667	-1.142645619	-2.207855294	0.361725578	0.60949844
Proteus	39.91666667	-1.465628754	-2.761838107	0.353934196	0.60949844
Cardiobacterium	0.25	-0.93190152	-1.907788868	0.437891109	0.693327589
TG5	126.5833333	1.095094296	2.136270441	0.431713851	0.693327589
Selenomonas	1.416666667	-0.999431018	-1.999211379	0.469193491	0.730711175
Slackia	6	-0.722905274	-1.650502443	0.494538441	0.734080498
Blvii28	0.25	1.003665648	2.005088129	0.479897423	0.734080498
Parvimonas	117.5	0.508081532	1.422157779	0.492892712	0.734080498
Paludibacter	37.91666667	0.735034669	1.664437467	0.552192381	0.770778673
Bacillus	0.166666667	-0.604493666	-1.520445038	0.582598439	0.770778673
Gemella	5.666666667	-0.701136814	-1.625785373	0.585903188	0.770778673
Streptococcus	73	0.492428444	1.406810926	0.541285998	0.770778673
Oribacterium	306.6666667	-0.411180077	-1.32977308	0.600396019	0.770778673
Veillonella	11	-0.463519594	-1.378901682	0.584267215	0.770778673
Leptotrichia	593.25	0.495298383	1.409612266	0.596472328	0.770778673
Achromobacter	0.166666667	-0.604716196	-1.520679579	0.591357115	0.770778673
Aggregatibacter	0.25	0.866626913	1.823394732	0.544579945	0.770778673
Pyramidobacter	6.083333333	-0.735070314	-1.66447859	0.552193949	0.770778673
Fusobacterium	1307.25	0.424041972	1.341681258	0.622570633	0.788589469
Dorea	0.416666667	-0.600499874	-1.516241832	0.671925876	0.828999457
Megasphaera	1.5	-0.583762266	-1.49875261	0.669210624	0.828999457
Mobiluncus	0.166666667	0.424435931	1.342047682	0.75195949	0.863981028
Coprococcus	0.166666667	0.423782675	1.341440137	0.749494275	0.863981028
Ruminococcus	0.166666667	0.424271954	1.341895154	0.749198982	0.863981028
Kingella	0.166666667	0.423782675	1.341440137	0.749494275	0.863981028
Xenorhabdus	0.166666667	0.424047711	1.341686595	0.749334318	0.863981028
Actinobacillus	0.166666667	0.424435931	1.342047682	0.754846583	0.863981028
Olsenella	9.5	-0.310575977	-1.240202735	0.813105168	0.911049873
[Prevotella]	1086.583333	-0.193608689	-1.14362074	0.815149886	0.911049873
Scardovia	8.333333333	-0.273522277	-1.208755352	0.843467531	0.921027764
Schwartzia	0.416666667	0.237154613	1.178665718	0.842406639	0.921027764
Tannerella	154.1666667	0.137791279	1.100219424	0.878468362	0.932410057
Capnocytophaga	1213.833333	-0.12193634	-1.088194423	0.912649896	0.932410057
SHD-231	1.083333333	0.159325338	1.116764772	0.894538378	0.932410057
Moryella	33.75	-0.120655075	-1.087228421	0.906704215	0.932410057
Faecalibacterium	0.5	0.17647089	1.13011602	0.883909731	0.932410057
Dialister	1	0.121130946	1.087587101	0.912780371	0.932410057
Mycoplasma	5.416666667	-0.056558963	-1.039982291	0.967846232	0.978142469
Filifactor	27.66666667	0.024065962	1.016821163	0.987301232	0.987301232
